# Supplementary material for: Analyzing the Material Basis of Anti-RSV Efficacy of Lonicerae japonicae Flos Based on the PK-PD Model
Source: Molecules. 2023 Sep 5;28(18):6437. doi: 10.3390/molecules28186437 (PMC10537356; doi:10.3390/molecules28186437)
Supplement: Supplementary file 1 [file molecules-28-06437-s001.zip]

Archive with 3 entries (3 files):
- Figure.S1.tif
- Figure.S2.tif
- Supplementary Materials.pdf
